# Supplementary material for: Incidence, Risk Factors and Prediction of Secondary Hyperparathyroidism in Preterm Neonates under 32 Weeks’ Gestational Age
Source: Nutrients. 2022 Aug 18;14(16):3397. doi: 10.3390/nu14163397 (PMC9412605; doi:10.3390/nu14163397)
Supplement: Supplementary file 1 [file nutrients-14-03397-s001.zip]

Archive with 1 entries (1 files):
- nutrients-1848346-supplementary.pdf
